# Supplementary material for: Quality of Life Trajectories With Integration Into Electronic Health Records for High-Resolution Patient Outcomes: Algorithm Development and Validation Study
Source: J Med Internet Res. 2026 Feb 24;28:e79834. doi: 10.2196/79834 (PMC12976594; doi:10.2196/79834)
Supplement: Multimedia Appendix 2 [file jmir_v28i1e79834_app2.txt]

auc_qol <- function(data) {
  # input: data.frame(t,qol,patient)
  # output: vector of standardized AUC for Quality of Life per patient (0..1)
  auc_qol <- vector()
  for (k in unique(data$patient)) {
    tvec <- data[data$patient==k,"t"]
    if (length(tvec) < 1) next
    if (length(tvec) == 1) {
      auc <- data[data$patient==k,"qol"]
    }
    else {
      t_all <- tvec[length(tvec)] - tvec[1]
      qolvec <- data[data$patient==k,"qol"]
      auc <- 0
      for (kk in 2:length(tvec)) {
        dt <- (tvec[kk] - tvec[kk-1]) / t_all
        auc <- auc + (dt * mean(c(qolvec[kk], qolvec[kk-1])))
      }
    }
    auc <- auc / 100 # Qol 0-100% => 0 .. 1  
    auc_qol <- c(auc_qol, auc)
  }
  return(auc_qol)  
}

histogramAUCqol <- function(auc_qol,bins=10,xmin=0, xmax=1, fill="steelblue", color = "black") {
  aucplot <- ggplot(data.frame(auc_qol), aes(x=auc_qol)) +
    geom_histogram(bins=bins, fill = fill, color = color) +  
    xlim(xmin,xmax) +
    labs(x = "QoL AUC", y = "Count") +
    theme_minimal()
  return(aucplot)
}

# QoL trajectory with or without 95% confidence band (point-wise CI)
plotQoLtrajectory <- function(data, xlab="time", ylab="Quality of Life[%]",xlim=NULL, linewidth=0.75, size=0.75, CI=T) {
  # input: data.frame(t,qol,patient)
  # define range of x-axis, e.g. xlim=c(0,100)

  y_mean <- vector()
  y_min  <- vector()
  y_max  <- vector()
  rk    <- vector()
  for (i in sort(unique(data$t))) {
    dsel <- subset(data, t==i)$qol
    rk     <- c(rk,i)
    y_mean <- c(y_mean, mean(dsel))
    y_min  <- c(y_min, max(mean(dsel) - 1.96 * sd(dsel)/sqrt(length(dsel)),0))
    y_max  <- c(y_max, min(mean(dsel) + 1.96 * sd(dsel)/sqrt(length(dsel)),100))
  }
  cidf <- data.frame(t=rk, y_mean,y_min,y_max)

  # combined plot: each patient + 95% confidence band
  ggp <- ggplot(cidf, aes(x=t)) + 
    geom_line(data=data, aes(x=t, y=qol, group=patient, color=patient),linewidth=linewidth) +
    geom_point(data=data, aes(x=t, y=qol, group=patient, color=patient), size = size) +
    ylim(0,100) +
    labs(x = xlab, y = ylab) +  
    theme_minimal() + theme(legend.position = "none")
  if (CI) {
    ggp <- ggp + geom_line(aes(y=y_mean), size=1.5) +
      geom_ribbon(aes(ymin=y_min, ymax=y_max), fill="grey70", alpha=0.5)
  }
  if (!is.null(xlim)) { ggp <- ggp + scale_x_continuous(limits = xlim) }
  return(ggp)
}
  
  

  
