# Supplementary material for: Quality of Life Trajectories With Integration Into Electronic Health Records for High-Resolution Patient Outcomes: Algorithm Development and Validation Study
Source: J Med Internet Res. 2026 Feb 24;28:e79834. doi: 10.2196/79834 (PMC12976594; doi:10.2196/79834)
Supplement: Multimedia Appendix 3 [file jmir_v28i1e79834_app3.txt]

library(ggplot2)
source("trajectory.R")

# data.frame example
# t:   time point of quality of life
# qol: quality of life [0 .. 100]
# patient: id of patient
example <-structure(list(t = c(0, 1, 3, 4, 0, 2, 3, 0, 1, 3, 4, 6, 8, 10, 11, 12, 0, 1, 4, 0, 1, 3, 0, 1, 2, 3, 4, 6, 7, 9, 11, 12, 0, 4, 6, 7, 8, 10, 0, 2, 3, 4, 5, 6, 7, 8, 9, 10, 11, 12, 13, 14, 15, 0, 5, 0, 12, 13, 14, 15, 0, 1, 3, 5, 7, 8, 9, 10, 11, 13, 14, 15, 0, 2, 7, 8, 9, 0, 3, 5, 0, 11, 0, 2, 3, 4, 5, 6, 7, 0, 0, 2, 3, 4, 5, 6, 7, 8, 9, 10, 11, 12, 13, 0, 8, 13, 0, 10, 11, 12, 13, 0, 1, 2, 3, 4, 5, 6, 8, 9, 10, 0, 2, 4, 5, 6, 7, 8, 9, 10, 11, 12, 13, 0, 1, 2, 3, 4, 5, 6, 7, 8, 9, 10, 11, 12, 13, 0, 0, 1, 2, 3, 4, 5, 6, 7, 8, 9, 12, 13), qol = c(100, 84, 90, 90, 53, 65, 72, 65, 74, 60, 65, 70, 60, 75, 59, 62, 44, 35, 65, 42, 70, 79, 80, 86, 90, 48, 84, 75, 88, 86, 87, 89, 41, 20, 35, 35, 54, 51, 100, 95, 95, 80, 90, 90, 90, 90, 90, 85, 90, 92, 91, 93, 95, 62, 15, 50, 66, 90, 92, 71, 100, 76, 65, 88, 30, 20, 3, 45, 5, 65, 65, 80, 74, 24, 24, 61, 21, 84, 34, 52, 73, 24, 94, 36, 44, 38, 47, 49, 64, 91, 100, 80, 78, 68, 91, 92, 94, 98, 100, 100, 100, 100, 100, 100, 44, 17, 80, 44, 57, 57, 60, 55, 54, 60, 78, 90, 85, 90, 80, 90, 91, 73, 100, 75, 67, 80, 100, 100, 100, 97, 70, 85, 70, 100, 15, 8, 80, 85, 100, 80, 95, 90, 95, 95, 50, 86, 98, 87, 87, 41, 49, 52, 54, 50, 45, 43, 41, 63, 51, 51), patient = c(1L, 1L, 1L, 1L, 2L, 2L, 2L, 4L, 4L, 4L, 4L, 4L, 4L, 4L, 4L, 4L, 5L, 5L, 5L, 6L, 6L, 6L, 7L, 7L, 7L, 7L, 7L, 7L, 7L, 7L, 7L, 7L, 8L, 8L, 8L, 8L, 8L, 8L, 9L, 9L, 9L, 9L, 9L, 9L, 9L, 9L, 9L, 9L, 9L, 9L, 9L, 9L, 9L, 10L, 10L, 11L, 11L, 11L, 11L, 11L, 12L, 12L, 12L, 12L, 12L, 12L, 12L, 12L, 12L, 12L, 12L, 12L, 13L, 13L, 13L, 13L, 13L, 14L, 14L, 14L, 15L, 15L, 16L, 16L, 16L, 16L, 16L, 16L, 16L, 17L, 18L, 18L, 18L, 18L, 18L, 18L, 18L, 18L, 18L, 18L, 18L, 18L, 18L, 19L, 19L, 19L, 20L, 20L, 20L, 20L, 20L, 21L, 21L, 21L, 21L, 21L, 21L, 21L, 21L, 21L, 21L, 22L, 22L, 22L, 22L, 22L, 22L, 22L, 22L, 22L, 22L, 22L, 22L, 23L, 23L, 23L, 23L, 23L, 23L, 23L, 23L, 23L, 23L, 23L, 23L, 23L, 23L, 24L, 25L, 25L, 25L, 25L, 25L, 25L, 25L, 25L, 25L, 25L, 25L, 25L)), class = "data.frame", row.names = c(NA, -160L))

plotQoLtrajectory(example, xlab="time [days]") 

histogramAUCqol(auc_qol(example),bins=10)
